# Supplementary material for: High-Resolution Thermometric Scheimpflug LiDAR for Surface Morphology and Temperature Mapping
Source: Micromachines (Basel). 2025 May 18;16(5):590. doi: 10.3390/mi16050590 (PMC12114382; doi:10.3390/mi16050590)
Supplement: Supplementary file 1 [file micromachines-16-00590-s001.zip]

Archive with 1 entries (1 files):
- micromachines-3602424-supplementary.pdf
